# Supplementary material for: Milpa Diet for MASLD in Mesoamerican Populations: Feasibility, Advantages, and Future Perspectives
Source: Life (Basel). 2025 May 19;15(5):812. doi: 10.3390/life15050812 (PMC12113525; doi:10.3390/life15050812)
Supplement: Supplementary file 1 [file life-15-00812-s001.zip]

Archive with 1 entries (1 files):
- life-3530413-supplementary.pdf
